# Supplementary material for: Swelling Behavior of Acrylate-Based Photoresist Polymers Containing Cycloaliphatic Groups of Various Sizes
Source: Materials (Basel). 2024 Nov 8;17(22):5465. doi: 10.3390/ma17225465 (PMC11595884; doi:10.3390/ma17225465)
Supplement: Supplementary file 1 [file materials-17-05465-s001.zip]

Archive with 1 entries (1 files):
- materials-3249086-supplementary.pdf
